# Supplementary material for: The COVID-19 pandemic and the menstrual cycle: research gaps and opportunities
Source: Int J Epidemiol. 2021 Dec 2;51(3):691–700. doi: 10.1093/ije/dyab239 (PMC8690231; doi:10.1093/ije/dyab239)
Supplement: dyab239_Supplementary_Data [file dyab239_supplementary_data.zip]

Archive with 2 entries (2 files):
- ije-2021-06-0898-File007.docx
- ije-2021-06-0898-File008.xlsx
