# Supplementary material for: The COVID-19 pandemic and the menstrual cycle: research gaps and opportunities
Source: Int J Epidemiol. 2021 Dec 2;51(3):691–700. doi: 10.1093/ije/dyab239 (PMC8690231; doi:10.1093/ije/dyab239)
Supplement: dyab239_Supplementary_Data [file dyab239_supplementary_data.zip › ije-2021-06-0898-File008.xlsx]

## Sheet: Table S1
Table S1. Description of studies identified through the systematic review
		Methods								Results relating to menstrual cycle feature changes								Sources of bias
Exposure	Study ID	Comparison	Design	Setting	Data collection dates	Sample size	Sample selection	Sample characteristics	Statistical analysis	Unspecified menstrual change	Cycle cessation	Cycle regularity	Cycle length	Bleeding duration	Volume of bleeding	Pain	Premenstrual symptoms	Methods and results described sufficiently	Reporting bias	Generalisability and selection bias	Standardised definitions used for menstrual features	COVID-19 status confirmed by test	COVID-19 status described/controlled for	Pandemic stress or restriction-related factors described/controlled for	COVID-19 treatment status described/controlled for	Vaccine status described/controlled for	Hormonal contraception status described/controlled for	Other important sources of bias minimised	Other notes
COVID-19	Li et al., 2021	COVID-19 patients vs controls and COVID-19 patients during disease vs before	Cross-sectional hospital-based study, with a nested case-control study and follow-up 1-2 months after discharge	Hospital in Wuhan, China	19th Jan – 1st Apr 2020 (cases); Jun 2019 – Mar 2020 (controls)	N cases=177 (119 non-severe cases, 58 severe); N controls=91	Hospitalised confirmed COVID-19 patients plus hospitalised controls with non-ovarian infertility who received fertility tests in the early follicular phase. Cases and controls were eligible if aged 18-45 years without a history of ovarian dysfunction (in the 6 months before recruitment or COVID-19 onset), not pregnant or lactating, and with no previous hysterectomy or oophorectomy	average age=36	Univariable logistic regression				18% had cycles >=7 days longer than normal during COVID-19 and 3% had cycles <=7 days shorter. These proportions were greater in COVID-19 cases than controls (6% of controls showed any change) but changes did not persist at follow-up. Women with severe COVID-19 were more likely (34%) than women with mild COVID-19 (19%) to have cycles over 37 days long [univariable logistic regression p=0.001]		20% of COVID-19 cases showed a decrease in menstrual volume and 5% showed an increase. These proportions were greater than in controls (5% of controls showed any change) and they persisted in most COVID-19 cases at follow-up			Method of measuring menstrual features not described. Insufficient details provided on the study design. Supplementary material missing.	Details lacking, but reporting likely to rely on subjective self-report. Unclear whether participants reported on symptoms pre-hospitalisation, and over what timeframe. A strength is that the study included a prospective, longitudinal element.	Multiple eligibility critera so a very select group of hospitalised patients, but few details given on characteristics	No	All cases tested positive by PCR	Main exposure	Some controls recruited pre-pandemic	Not reported	Not vaccinated (based on dates of collection)	Not reported	Control group (non-ovarian fertility patients) likely to differ from cases in several ways; Follow-up period (1-2 months) imprecisely defined
COVID-19	Ding et al., 2021	Severe vs non-severe COVID-19 cases	Cross-sectional hospital-based study	Hospital in Wuhan, China	28th Jan – 8th Mar 2020	78 (61 non-severe cases, 17 severe)	Female patients with COVID-19 who were of reproductive age and younger than 50, excluding any patients with ovarian diseases or ovarian surgery history and those who refused a request for blood collection	median age=43, median BMI=22.7, all had at least one child, 48% had a recent mental disorder, 12% had a history or benign gynaecological disease, 36% had undergone gynaecological surgery	chi-square or Fisher's exact		Severe COVID-19 cases had higher levels of amenorrhea compared to non-severe cases, but differences were not significant at P<0.05	Severe COVID-19 cases had higher levels of irregular periods compared to non-severe cases, but differences were not significant at P<0.05			Severe COVID-19 cases had higher menstrual volumes compared to non-severe cases, but differences were not significant at P<0.05	Severe COVID-19 cases had higher levels of menstrual pain compared to non-severe cases, but differences were not significant at P<0.05		Method of measuring menstrual features not described. Sizes of differences not provided in a table or text (just a barchart, from which it's difficult to extract accurate numbers).	Details lacking, but reporting likely to rely on subjective self-report.	A select group of hospitalised patients. Many had a history of mental or gynaecological disorder.	No	All cases tested positive by PCR	Main exposure	All participants exposed to the pandemic	Not reported	Not vaccinated (based on dates of collection)	None had taken oral or transdermal estrogen-containing products (including hormonal contraceptives)	Sensitivity analyses stratifying by history of a gynaecological condition were performed for other (molecular) traits assessed in this study, but not for menstrual changes
COVID-19	Davis et al., 2020	During Long Covid** vs before infection	Cross-sectional online survey	Multinational	6th Sep – 25th Nov 2020	1792	Advertised on social media and online Long Covid patient support groups. Participants must have had a COVID-19 or suspected COVID-19 infection for longer than 1 week and be >=18 years. Analysis was limited to respondents with illness lasting longer than 28 days and symptom onset between Dec 2019 and May 2020	No information provided on the sample with menstruation data (1792/3762), but 85% of the total sample were white, 83% lived in an urban or suburban area, and all were aged 18-80+ (62% aged 18-49)	Fisher's test	36% experienced at least one menstrual issue (that they considered abnormal for them), and 35% experienced relapses in COVID-19 symptoms during or before menstruation		26% had periods that they considered abnormally irregular for them			20% had heavy periods or clotting that they considered abnormal for them			Mostly	Relied on retrospective recall of pre-pandemic menstrual cycle features, as well as details on onset of symptoms. This could be especially prone to error in studies of Long Covid, given that >85% of participants in this study experienced memory and cognitive problems.	Recruited online from Long-Covid online communities. Self-selection into these communities could be a factor introducing selection bias in this study. The findings may not necessarily be generalisable to the entire population of Long COVID patients, as internet-based surveys select for participants who are generally technologically literate. In addition, most of the respondents were English speak…	No	Most cases suspected, a minority tested positive by PCR	Main exposure	All participants exposed to the pandemic	Not reported	Not vaccinated (based on dates of collection)	Not reported
COVID-19 pandemic, including mitigation strategies, stress and changes to health behaviours	Yuksel & Ozgor, 2020 14	During the pandemic vs before	Longitudinal data collected prospectively before and during the pandemic via telephone	Turkey	1st Feb 2018 – 30 Sep 2019; 11 Mar – 12 Apr 2020	58	Participants originally enrolled in a previous study after admission to a urology and gynaecology outpatient clinic. Participants had to be married, >18 years, not menopausal, no history of urinary incontinence, gynaecological operation or pelvic surgery, no pelvic organ prolapse, malignancy, psychiatric or neurological disease, pelvic radiation, heart disease, renal impairment, hepatitis B or C,…	mean age=27, mean BMI=28, mostly middle socioeconomic status	McNemar's test	More women reported having undefined “menstrual disorders” during the pandemic (28%) than prior (12%) [McNemar's p=0.008]								Method of measuring menstrual features not described. Does not provide sufficient information on the overlap between participants experiencing menstrual disorders in the different timepoints	The prospective design minimises issues with recall bias, although it is unclear how menstrual features were reported	Very select group of married, heterosexual, women. Recruited after presenting to a urology and gynaecology outpatient clinic, but it is unclear whether indication for attending this clinic would introduce selection bias here	No	Suspected or confirmed cases were excluded	Suspected or confirmed cases were excluded	Main exposure	Not reported (but suspected cases were excluded)	Not vaccinated (based on dates of collection)	Not reported		The overlap between participants experiencing menstrual disorders before and during the pandemic is not clear from the paper. That is, it is not possible to deduce that all seven women who experienced menstrual disorders prior to the pandemic continued to do so during the pandemic and were joined by nine new cases – it is possible that some women recovered and the number of new cases was higher t…
COVID-19 pandemic, including mitigation strategies, stress and changes to health behaviours	Aolymat 2020 15	During a strict curfew during the pandemic, vs during the pandemic after the curfew was lifted, vs before the pandemic	Cross-sectional online survey	Jordan	1st – 8th Sep 2020	200	invited via social media, married women, aged >=18 years	mostly aged 25-34 and university educated	McNemar's test	Fewer women reported having undefined “menstrual disorders” during the pandemic (11% during a very short strict national curfew [McNemar's p=0.016], 13% after the curfew was relaxed [McNemar's p=0.163]) than prior (18%)								Method of measuring menstrual features not described. Does not provide sufficient information on the overlap between participants experiencing menstrual disorders in the different timepoints	The paper does not describe the dates when the curfews were introduced and relaxed in Jordan, nor the level of restriction imposed by the curfew. Without these details it is difficult to evaluate the likelihood of recall bias and how much of an impact the curfew was likely to have had on the lives of the participants.	A select group of married women recruited online.	No	Not reported	Not reported	Main exposure	Not reported	Not vaccinated (based on dates of collection)	30% using hormonal contraception. The paper describes changes in hormonal contraception use over the three timepoints, but it is unclear whether these changes are associated with changes in menstrual disorders.	The paper explains that the curfew lasted only a few consecutive days. This highlights a flaw in the study design as a few days would not have been long enough for women to notice a difference in their menstrual cycles
COVID-19 pandemic, including mitigation strategies, stress and changes to health behaviours	Bruinvels et al., 2021 16	During the pandemic vs before	Cross-sectional online survey	Multinational (geographic breakdown not presented)	27th May – 17th Jun 2020	749	aged >=18 years, exercising at any level, eumenorrheic pre-COVID-19 and having experienced a minimum of 9 menstrual cycles or withdrawal bleeds over the past 12 months prior to the pandemic	mostly aged 21-40, white and nulliparous, ranging from physically active to elite athletes	Fisher's test and decision tree analysis				25% had an increase in cycle length, 20% had a decrease. Decision tree analysis and Fisher's tests suggested use of hormonal contraception was the main factor associated with cycle length change (Fisher's p<0.001)	36% had a change in bleeding time. Decision tree analysis and Fisher tests suggested high levels of stress were associated with longer bleeding time (Fisher's test p<0.001).			Over 50% experienced increased psychosocial menstrual symptoms such as mood changes, lack of motivation, and reduced concentration	Decision tree analysis is an unusual approach and not sufficiently described to comment on its appropriateness. Figure 3 is very difficult to read.	Relies on retrospective reporting about pre-pandemic periods	A select sample of athletes recruited online. Results might not be generalisable to non-athletes, but could be valid within this demographic	No	3% diagnosed and 13% had to self-isolate at some stage due to showing symptoms	Described, not controlled for	Main exposure	Not reported	Not vaccinated (based on dates of collection)	25% using hormonal contraception, a decision tree analysis was undertaken to assesss association with menstrual changes	The authors apply an unconventional decision tree analysis and conclude that stress induced by the pandemic was the main contributor to menstrual cycle changes. While the authors’ conclusion is a possibility, it is not fully supported by the data, and confounding cannot be ruled out. For example, many aspects of lifestyle (such as smoking and drinking behaviour) were not studied, although these a…
COVID-19 pandemic, including mitigation strategies, stress and changes to health behaviours	Phelan et al., 2021 17	During the pandemic vs before	Cross-sectional online survey	Multinational (98% based in Ireland or the UK)	two weeks in late Sep 2020	1031	all women of reproductive age, invited via social media, menstrual data were excluded for women who became pregnant or delivered a baby during the pandemic, or were amenorrhoeic for any reason	mean age=36, mean BMI=26, 97% white	Paired t-test for parametric data, Wilcoxon matched pairs rank test for non-parametric data.	46% reported an overall change in menstrual cycle		9% reported new (i.e. not present before the pandemic) missing periods	29% reported a reduced cycle length (-3 days) and 28% reported an increased cycle length (+3 days)	No change in median number of days of bleeding (p=0.3)	18% reported new (i.e. not present before the pandemic) heavy bleeding, and 15% reported less leavy bleeding during the pandemic	30% reported new (i.e. not present before the pandemic) pain, 12% reported that their previously painful periods improved.	53% reported worsening PMS. Women who reported low mood, anxiety or significant stress were more likely to report worse menstrual symptoms (p<0.0001). 7% reported better PMS during the pandemic.	Results of statistical tests sometimes difficult to decipher. Table 3 confusing. Statistical tests appear to have been applied incorrectly.	Relies on retrospective reporting about pre-pandemic periods, but 70% of participants were using a menstrual cycle tracking app, which collects prospective data, so retrospective reports might be expected to be reasonably accurate	Mean age (37) in the sample is older than the population of women of reproductive age, but exclusion criteria seem sensible and not excessive.	No	3% diagnosed	Described, not controlled for	Main exposure	Not reported	Not vaccinated (based on dates of collection)	23% using hormonal contraception	Statistical tests seem to have been applied to the difference in minimum and maximum values of length of cycle. It's unclear what test was applied and how. From the methods, it seems t-tests have also been applied to binary traits/count data like presence of dysmenorrhea.
COVID-19 pandemic, including mitigation strategies, stress and changes to health behaviours	Ramos-Echevarria et al., 2021	During the pandemic vs before	Cross-sectional online survey of endometriosis patients	Puerto Rico, Brazil	12th Jun 2020 – 10th Sep 2020	66	invited via patient-specific social media and via email to a patient registry and research study. Respondents completing at least the first survey (on COVID-19 impact) and living in Puerto Rico were included	all reported clinical diagnosis of endometriosis, mean age=33; 77% regular cycles	None for the findings relevant to this review				39% reported changes in cycle length	45% reported changes in duration of bleeding		15% reported their dysmenorrhea was worse after the pandemic started		Mostly	Relies on retrospective reporting about pre-pandemic periods	Select group of endometriosis sufferers recruited online.	No	6 (7.3%) of the total sample (n=82) reported symptoms, 1 tested positive by RT-PCR	Described, not controlled for	Main exposure	Not reported	Not vaccinated (based on dates of collection)	37% were on hormonal treatment	The study sample was restricted to respondents living in Puerto Rico to maintain homogeneity of exposure to pandemic restrictions (an important consideration)	Respondents reported difficulties accessing healthcare and treatments for endometriosis during the pandemic restrictions, which could explain why their pain was worse
COVID-19 pandemic, including mitigation strategies, stress and changes to health behaviours	Demir et al., 2021	During the pandemic vs before	Cross-sectional online survey	Turkey	2020-05-01	263	Survey sent to social media groups of which only women were members. Invited women between the ages of 18-45, having regular periods during the past 6 months preceding the pandemic, not undergoing the menopause and not using oral contraceptives	average age 26, average BMI 23, 8.4% smokers, 70% single	Paired sample t-test or chi-square				During the pandemic, menstrual cycles were on average 0.3 days shorter than before the pandemic (P=0.56)	During the pandemic, the duration of bleeding was on average 0.4 days shorter than before the pandemic (P=0.003)	During the pandemic, the number of pads used per day was on average 0.5 pads fewer than before the pandemic (P=0.02)	Severity of period pain was reported to be the same before and during the pandemic (p for difference 0.95)		Mostly	Relies on retrospective reporting about pre-pandemic periods	Selection via social media. Sample is young and healthy, perhaps not fully representative of the general population, but the exclusion critera do not appear to be excessive	The Menstruation Symptoms Questionnaire (MSQ) was used to evaluate menstrual symptoms, but this was only administered for the current timepoint (during the pandemic) and participants were not asked to report retrospectively as well. Therefore, no change in MSQ was assessed, and the results were not eligible for inclusion in tthis review. The menstrual symptoms that were eligible were not measured…	4 participants had contracted COVID-19, 14 has experienced symptoms	Described, not controlled for	Main exposure	Not reported	Not vaccinated (based on dates of collection)	Oral contracetion users were excluded
COVID-19 pandemic, including mitigation strategies, stress and changes to health behaviours	Freitas et al., 2021	During the pandemic vs before	Longitudinal data collected prospectively before and during the pandemic	Rio Grande do Norte, Brazil	Mar-Dec 2019 (pre-pandemic) and Aug 2020 (during the pandemic)	71	150 participants were initially recruited (pre-pandemic) for a study through personal contact and advertising in common areas of their university. Of these, 14 were lost to follow up because they finished their courses or became pregnant. The remaining 136 participants were then invited to take part in the current study via WhatsApp and email. Eligible participants were 18+ and not using anxiolyt…	University students, average age 21, mean pre-pandemic BMI 22.9	t-test, chi-square test								No change in the presence and severity of premenstrual symptoms between the two periods according to the total PSST score (-0.013 point difference, t-test p=0.99), although the premenstrual anxiety/stress component of the score was lower during the pandemic than prior (chi squared test p= 0.012). There were no significant differences in the severity of premenstrual symptoms according to the level…	Mostly	The prospective design minimises issues with recall bias	Select group of university students. 40% of the original participants were lost-to-follow-up, and 12% of the remaining participants were excluded. Sample is young and healthy, perhaps not fully representative of the general population, but the exclusion critera do not appear to be excessive.	Premenstrual Symptoms Screening Tool (PSST) used to measure PMS	3 participants had caught COVID-19	Described, not controlled for	Main exposure	Not reported	Not vaccinated (based on dates of collection)	Not reported
COVID-19 pandemic, including mitigation strategies, stress and changes to health behaviours	Prabowo et al., 2021	During the pandemic vs before	Cross-sectional online survey	Indonesia	two weeks in April 2020	348	the survey was distributed through social media. Women had to be married, living with their spouse, heterosexual, sexually active, older than 18, not pregnant and not menopausal.	mean age 29, 74% educated to undergraduate degree level	None for the findings relevant to this review	32% of participants reported a change of menstrual pattern (from “normal” to “abnormal” or vice versa) during the pandemic compared to prior.								Some omissions, for example an explanation of what is meant by "menstrual pattern change" and "modern contraception" and it is unclear what comparison the p-value in table 3 refers to.	Relies on retrospective reporting about pre-pandemic periods	Very select group of married, heterosexual, sexually active women recruited online.	No	Not reported	Not reported	Main exposure	Not reported	Not vaccinated (based on dates of collection)	79 (23%) were using "modern" contraception		The study aimed to assess the impact of working from home during the COVID-19 pandemic on mental health and reproductive health, but working from home status does not appear to have been analysed in relation to menstrual cycle features.
COVID-19 pandemic, including mitigation strategies, stress and changes to health behaviours	Takmaz et al., 2021	During the pandemic vs before; AND Participants whose cycles became irregular after the start of the pandemic vs participants whose cycles remained regular	Cross-sectional online survey	Istanbul, Turkey	Nov to Dec 2020	952	4000 potentially eligible healthcare workers at various facilities in Istanbul were invited via the hospital communication platforms. 1206 responded, 28 were excluded for not completing the questionnaire and 226 were excluded because they did not meet the inclusion criteria: women aged 18-40 with regular cycles for more than 1 year before the pandemic, not pregnant, not postpartum or breastfeedin…	mean age 29, mean BMI 22.6, 89% educated to at least university level, all healthcare prodessionals	Logistic regression (univariable and multivariable) variables for the multivariable regression were selected based on results of the univariable analysis rather than a priori.			Of 952 participants with regular cycles before the pandemic, 273 (29%) reported irregular cycles during the pandemic. Participants with menstrual changes (i.e. those with irregular cycles during the pandemic) had higher COVID-19 Stress Scale (CSS) scores (a measure of COVID-19 related stress) than women with regular menstruation (mean difference 6.2, odds ratio 1.019, regression p <0.001). Result…						Mostly	Relies on retrospective reporting about pre-pandemic periods, but 77% of participants were using a menstrual cycle tracking app, which collects prospective data, so retrospective reports might be expected to be reasonably accurate	A select group of healthcare professionals. Less than one quarter of invited participants could be included due to a low response rate and strict eligibility criteria.	No	201 (5%) had a previous positive COVID-19 diagnosis	Described, not controlled for	Main exposure	Not reported	Not vaccinated (based on dates of collection)	Hormonal contraceptive users were excluded	Multivariable regression adjusting for non-COVID-19 specific anxiety, depression and stress scores was performed
